# Supplementary material for: Allelopathy and Identification of Volatile Components from the Roots and Aerial Parts of Astragalus mongholicus Bunge
Source: Plants (Basel). 2024 Jan 20;13(2):317. doi: 10.3390/plants13020317 (PMC10819805; doi:10.3390/plants13020317)
Supplement: Supplementary file 1 [file plants-13-00317-s001.zip]

Archive with 1 entries (1 files):
- plants-2817776-supplementary.pdf
